# Supplementary material for: Adaptation of gene loci to heterochromatin in the course of Drosophila evolution is associated with insulator proteins
Source: Sci Rep. 2020 Jul 17;10:11893. doi: 10.1038/s41598-020-68879-2 (PMC7368049; doi:10.1038/s41598-020-68879-2)
Supplement: Supplementary file 10 — Supplementary file10 (XLSX 12 kb) [file 41598_2020_68879_MOESM10_ESM.xlsx]

## Sheet: Table_S1
Table S1. List of the Myb and Ranbp16 orthologs in Drosophila species, their coordinates in the genome and length of gene and protein.
Myb
Drosophila species	NCBI accesion number	Genome position	Gene length [bp]	Protein length [aa]
Sophophora subgenus
Melanogaster group
D. melanogaster	NM_078615.4	X:15854832-15857823 (FlyBase)	2991	657		ORF defective. Amino acid sequence reconstructed from the best fit alignments to related species
D. simulans	XM_002076696.2	Scf_X:14906024-14909010 (FlyBase)	2986	657		Gene annotation incomplete. Reconstructed from the best fit alignments of related species
D. sechellia	XM_002044170.1	scaffold_37:325505-328201 (FlyBase)	2696	656		This study
D. yakuba	XM_002100701.2	X:9940455-9943194 (FlyBase)	2739	661		Sequences supplied from unpublished data obtained from Venera Tyukmaeva (Dept. of Biological and Environmetal Science, University of Jyväskylä, 40014, Finland) & Michael Ritchie (Center for Biological Diversity, School of Biology, University of St. Andrews, Fife, United Kingdom.
D. erecta	XM_001977982.3	scaffold_4690:11296342-11299329 (FlyBase)	2987	660
D. eugracilis	XM_017226517.1	NW_016078308.1:97605-100342 (NCBI)	2737	655
D. suzukii	XM_017086937.1	NW_016026917.1:202882-205847 (NCBI)	2965	663
D. biarmipes	XM_017096510.1	NW_016033668.1:1274190-1277238 (NCBI)	3048	664
D. takahashii	XM_017140686.1	NW_016038993.1:188070-191122 (NCBI)	3293	639
D. elegans	XM_017255421.1	NW_016083261.1:167171-170181 (NCBI)	3010	670
D. rhopaloa	XM_017128080.1	NW_016061647.1:155640-158536 (NCBI)	2896	651
D. ficusphila	XM_017195367.1	NW_016073360.1:1016742-1019670 (NCBI)	2928	649
D. kikkawai	XM_017180743.1	NW_016067162.1:338461-341484 (NCBI)	3023	666
Obscura group
D. pseudoobscura	XM_001352340.3	AADE02000015.1:759016-761851 (NCBI)	2835	670
D. persimilis	XM_002028447.2	NW_020825317.1:418447-421284 (NCBI)	2837	670
D. obscura	XM_022377852.1	NW_019152839.1:7751-10569 (NCBI)	2818	679
D. miranda	not available	QNQS01000045.1:34323917-34326403 (NCBI)	2486	669
D. guanche	not available	OUUW01000011.1:1548886-1551274 (NCBI)	2388	668
D. subobscura	not available	NGKO01000054.1:19159-21571 (NCBI)	2412	668
Drosophila subgenus
Virilis group
D. virilis	XM_002058765.2	scaffold_13050:1760222-1763100 (FlyBase)	2878	696
D. novamexicana	not available	QMEP02000111.1:321803-324683 (NCBI)	2776	697
D. montana	not available	LUVX01063247.1:1488-4390 (NCBI)	2902	696
D. lacicola	not available	jcf7180000474517:2339-5144	2805	696
D. littoralis	not available	jcf7180000717180:8827-11655	2828	697
D. borealis	not available	jcf7180001336936:2974-5769	2795	698
D. flavomontana	not available	jcf7180001011315:2825-5650	2825	696
D. lummei	not available	jcf7180000891039:1155-3981	2826	696
D. ezoana	not available	jcf7180000840074:2407-5496	3089	696
Repleta group
D. mojavensis	XM_015160277.1	scaffold_6541:1606528-1610967 (FlyBase)	4439	695
D. hydei	XM_023311418.1	NW_019378784.1:37690-40350 (NCBI)	2660	696
Ranbp16
Drosophila species	NCBI accesion number	Genome position	Gene length [bp]	Protein length [aa]
Sophophora subgenus
Melanogaster group
D. melanogaster	NM_001201668.2	X:15927185-15933867 (FlyBase)	6682	1080
D. simulans	XM_016184376.1	Scf_X:14978359-14984972 (FlyBase)	6613	1100
D. sechellia	XM_002044185.1	scaffold_37:398871-403988 (FlyBase)	5117	truncated
D. yakuba	XM_015190459.1	X:10012484-10018584 (FlyBase)	6100	1080
D. erecta	XM_015155779.2	scaffold_4690:11220472-11226286 (FlyBase)	5814	1080
D. eugracilis	XM_017209730.1	NW_016077654.1:45502-51011 (NCBI)	5509	1142
D. suzukii	XM_017086942.1	NW_016026917.1:117933-123894 (NCBI)	5961	1142
D. biarmipes	XM_017096463.1	NW_016033668.1:1190126-1195913 (NCBI)	5787	1142
D. takahashii	XM_017139806.1	NW_016038952.1:86895-92212 (NCBI)	5317	1143
D. elegans	XM_017260880.1	NW_016083552.1:270686-276992 (NCBI)	6306	1089
D. rhopaloa	XM_017117580.1	NW_016059066.1:206873-214935 (NCBI)	8062	1110
D. ficusphila	XM_017195433.1	NW_016073360.1:1095310-1101283 (NCBI)	5973	1100
D. kikkawai	XM_017181309.1	NW_016067162.1: 387015-392579 (NCBI)	5564	1094
Obscura group
D. pseudoobscura	not available	AADE02000015.1:10236654-10317411 (NCBI)	80757	988
D. persimilis	XM_026992560.1	NW_020825348.1:576295-635354 (NCBI)	59059	988
D. obscura	XM_022375121.1	NW_019152441.1:6070-126919 (NCBI)	120849	1099
D. miranda	not available	QNQS01000045.1:51867838-52044598 (NCBI)	176760	1080
D. guanche	not available	OUUW01000011.1:1613881-1619305 (NCBI)	5424	1080
D. subobscura	not available	NGKO01000312.1:24769-30282 (NCBI)	5513	1080
Drosophila subgenus
Virilis group
D. virilis	XM_002058767.2	scaffold_13050:1883060-1933040 (FlyBase)	49980	1058
D. novamexicana	not available	QMEP02000111.1:128069-185857 (NCBI)	57788	1058
Repleta group
D. mojavensis	XM_002012278.2	scaffold_6541:1487815-1520872 (FlyBase)	33057	1094
D. hydei	XM_023313603.1(partial)	NW_019378861.1:22862-33365 (NCBI)	10503	1015
