# Supplementary material for: Adaptation of gene loci to heterochromatin in the course of Drosophila evolution is associated with insulator proteins
Source: Sci Rep. 2020 Jul 17;10:11893. doi: 10.1038/s41598-020-68879-2 (PMC7368049; doi:10.1038/s41598-020-68879-2)
Supplement: Supplementary file 11 — Supplementary file11 (XLSX 13 kb) [file 41598_2020_68879_MOESM11_ESM.xlsx]

## Sheet: Table_S2
Table S2. List of studied D. melanogaster genes and their ortholog in D. virilis with specification of their location in the genome and chromatin type (eu- or heterochromatin).
Drosophila species	Gene ID	Symbol	Gene location	Cytogenetic map	Motif CGATA in the promoter		Dvir ortholog flybase ID	Dvir ortholog symbol	Dvir gene location	Dvir cytogenetic map	Motif CGATA in the promoter
D. melanogaster	FBgn0032986	CG3262	2L:22239916-22246988	h35	+		FBgn0200362	Dvir\GJ13135	scaffold_12963:2430522-2431677	Chr4_47C	-
	FBgn0032987	RpL21	2L:22247111-22247875	h35	+		FBgn0202212	Dvir\GJ15013	scaffold_12963:2424022-2424846	Chr4_47C	-
	FBgn0032988	CG3278\Tif-IA	2L:22249876-22258260	h35	+		FBgn0200372	Dvir\GJ13145	scaffold_12963:2426437-2428673	Chr4_47C	-
	FBgn0064225	RpL5	2L:22532279-22536884	h35	+		FBgn0202245	Dvir\GJ15046	scaffold_12963:2434296-2436265	Chr4_47C	-
	FBgn0040009	CG17490	2L:22537668-22540597	h35	+		FBgn0282732	Dvir\GJ26463	scaffold_12963:2431845-2434154	Chr4_47C	-
	FBgn0040010	CG17493	2L:22550064-22556295	h35	+		FBgn0202307	Dvir\GJ15110	scaffold_12963:2512580-2513981	Chr4_47C	+
	FBgn0040011	CG17494\Slmap	2L:22579072-22585843	h35	+		FBgn0200330	Dvir\GJ13103	scaffold_12963:2460976-2464927	Chr4_47C	+
	FBgn0002566	light	2L:22924795-22943135	h35	+		FBgn0200352	Dvir\GJ13125	scaffold_12963:2438023-2443642	Chr4_47C	+
	FBgn0000384	cta	2L:22981816-22992951	h35	+		FBgn0205181	Dvir\GJ18016	scaffold_12723:2882873-2886143	Chr4_49A	+
	FBgn0086683	CG17540\Spf45	2L:23066874-23068386	h35	+		FBgn0200320	Dvir\GJ13092	scaffold_12963:2466974-2468512	Chr4_47C	-
	FBgn0267976	CG40042\Tim23	2L:23312465-23313578	h35-h36	-		FBgn0200383	Dvir\GJ13156	scaffold_12963:2417310-2418571	Chr4_47C	+
	FBgn0003256	rolled	2R:1071462-1125927	h41	-		FBgn0204688	Dvir\GJ17518	scaffold_12963:14128775-14132351	Chr4_43A	+
	FBgn0058191	CG40191	2R:1264140-1267747	h41	+		FBgn0202287	Dvir\GJ15088	scaffold_12963:2486434-2488487	Chr4_47C	-
	FBgn0267398	yeti	2R:1343403-1345119	h41	+		FBgn0209341	Dvir\GJ22228	scaffold_12875:16736178-16738057	Chr5_53D	+
	FBgn0267861	maf1	2R:1512810-1527095	h44	+		FBgn0209107	Dvir\GJ21993	scaffold_12963:14125176-14127700	Chr4_43A	+
	FBgn0040010	CG41378	2R:2770380-2846708	h44	+		FBgn0209191	Dvir\GJ22077	scaffold_12963:13982414-13983761	Chr4_43A	-
	FBgn0262124	uex	2R:3900285-3949425	h45-h46	+		FBgn0209202	Dvir\GJ22088	scaffold_12963:13968303-13979103	Chr4_43A	-
	FBgn0046706	Haspin	2R:4014111-4049342	h45-h46	+		FBgn0209149	Dvir\GJ22035	scaffold_12963:14010005-14012197	Chr4_43A	+
	FBgn0262116	CG40127\RNASEK	2R:4186835-4188127	h45-h46	+		FBgn0209031	Dvir\GJ21916	scaffold_12875:12345503-12346999	Chr5_55D	-
	FBgn0260798	Gprk1	2R:4322295-4471060	h46	+		FBgn0206836	Dvir\GJ19694	scaffold_13324:2011771-2109692	Chr5_59D	-
	FBgn0040007	RpL38	2R:4515388-4516458	h46	-		FBgn0209018	Dvir\GJ21901	scaffold_12875:12164103-12164570	Chr5_55D	+
	FBgn0040005	CG17883	2R:4671853-4673639	h46	+		FBgn0209160	Dvir\GJ22046	scaffold_12963:14003402-14005077	Chr4_43A	+
	FBgn0026401	Nipped-B	2R:4691672-4729017	h46	+		FBgn0282189	Dvir\GJ25920	scaffold_12963:14297429-14307015	Chr4_43A	+
	FBgn0261387	CG17528	2R:4815426-4824319	h46	+		FBgn0200341	Dvir\GJ13114	scaffold_12963:2444080-2460345	Chr4_47C	-
	FBgn0033000	CG40285	2R:4829246-4830587	h46	-		FBgn0204816	Dvir\GJ17647	scaffold_12963:15915408-15915848	Chr4_42D	+
	FBgn0033015	d4	2R:5259004-5295965	h46	+		FBgn0207549	Dvir\GJ20409	scaffold_12875:12339931-12342771	Chr5_55D	-
	FBgn0050441	CG30441\IFT20	2R:5351717-5352122	h46	+		FBgn0207558	Dvir\GJ20418	scaffold_12875:12308233-12308711	Chr5_55D	+
	FBgn0039969	Fis1	2R:5603587-5604834	h46	-		FBgn0209171	Dvir\GJ22057	scaffold_12963:13989174-13990445	Chr4_43A	+
	FBgn0033032	kune-kune	2R:5671741-5672800	h46	+		FBgn0209030	Dvir\GJ21915	scaffold_12875:12342876-12344009	Chr5_55D	-
	FBgn0033033	scaf	2R:5676750-5691723	h46	+		FBgn0209342	Dvir\GJ22229	scaffold_12875:16738261-16824004	Chr5_55D	-
Drosophila species	Gene ID	Symbol	Gene location	Cytogenetic map	Motif CGATA in the promoter		Dmel ortholog flybase ID	Dmel ortholog symbol	Dmel gene location	Dmel cytogenetic map	Motif CGATA in the promoter
D. virilis	FBgn0205620	Dvir\GJ18461	scaffold_13050:938310-1106254	ChrX, pericentric	+		FBgn0045073	Stim	X:15934495-15940451	14A1-14A1	+
	FBgn0205590	Dvir\GJ18431	scaffold_13050:1760222-1763100	ChrX, pericentric	+		FBgn0002914	Myb	X:15854832-15857823	13F14-13F14	+
	FBgn0205626	Dvir\GJ18467	scaffold_13050:1883439-1933040	ChrX, pericentric	+		FBgn0053180	Ranbp16	X:15927185-15933867	14A1-14A1	+
	FBgn0205582	Dvir\GJ18423	scaffold_13050:2275377-2286479	ChrX, pericentric	+		FBgn0030711	Rrp47	X:15944897-15946249	14A1-14A1	-
	FBgn0209620	Dvir\GJ22512	scaffold_12736:120786-121313	Chr2, pericentric	+		FBgn0063670	CG40228	3L:27082091-27083906	80F-80F, pericentric	+
	FBgn0085982	Dvir\RpL15	scaffold_12736:156582-157850	Chr2, pericentric	+		FBgn0028697	RpL15	3L:27267255-27268445	80F-80F, pericentric	+
	FBgn0209622	Dvir\GJ22515	scaffold_12736:173565-175435	Chr2, pericentric	+		FBgn0005585	Calr	3R:9628691-9630851	85E1-85E1	+
	FBgn0209628	Dvir\GJ22521	scaffold_12736:206031-427735	Chr2, pericentric	+		FBgn0044452	Atg2	3L:2774338-2780677	62F3-62F4	-
Gene location at cytogenetic map is given according to Caizzi et al. 2016 (PMID: 27513559)
Data are given according to Schaeffer et al. 2008 (PMID: 18622037)
This study (DNA in situ hybridization)
According to FlyBase
According to Schulze et al. 2006 (PMID: 16648646)
Bold - genes that do not exhibit BEAF-32 binding in their promoters
