# Supplementary material for: Adaptation of gene loci to heterochromatin in the course of Drosophila evolution is associated with insulator proteins
Source: Sci Rep. 2020 Jul 17;10:11893. doi: 10.1038/s41598-020-68879-2 (PMC7368049; doi:10.1038/s41598-020-68879-2)
Supplement: Supplementary file 12 — Supplementary file12 (XLSX 16 kb) [file 41598_2020_68879_MOESM12_ESM.xlsx]

## Sheet: Table_S3
Table S3. List of pericentric genes of D. melanogaster those promoters are occupied by BEAF-32, GAF and dCTCF in Drosophila tissue.
Gene ID	Symbol	BEAF-32 in promoter	GAF in promoter	dCTCF in promoter
FBgn0000384	cta	+	-	+
FBgn0000719	fog	+	+	-
FBgn0002521	pho	+	+	+
FBgn0002566	light	+	-	+
FBgn0003256	rolled	+	-	-
FBgn0003559	su(f)	+	+	+
FBgn0004607	zfh2	+	+	+
FBgn0004859	ci	+	+	+
FBgn0005558	ey	+	+	+
FBgn0010215	α-Cat	+	+	+
FBgn0010217	ATPsynbeta	+	+	+
FBgn0010247	Parp	+	-	+
FBgn0011642	Zyx	+	+	+
FBgn0011747	Ank	+	-	+
FBgn0013749	Arf102F	+	+	+
FBgn0016126	CaMKI	+	-	+
FBgn0017545	RpS3A	+	+	+
FBgn0019985	mGluR	+	+	+
FBgn0020660	eIF4B	+	-	+
FBgn0022361	Pur-alpha	+	+	+
FBgn0023213	eIF4G	+	+	+
FBgn0024728	Slip1	+	+	+
FBgn0024733	RpL10	+	+	+
FBgn0024804	Dbp80	+	-	+
FBgn0024807	DIP1	+	-	+
FBgn0024811	Crk	+	+	+
FBgn0025726	unc-13	+	+	+
FBgn0025740	PlexB	+	+	+
FBgn0025741	PlexA	+	+	+
FBgn0025936	Eph	+	-	+
FBgn0026199	myo	+	-	-
FBgn0026262	bip2	+	+	+
FBgn0026401	Nipped-B	+	-	+
FBgn0026777	Rad23	+	+	+
FBgn0026869	Thd1	+	+	+
FBgn0027101	Dyrk3	+	+	+
FBgn0027588	GCS2α	+	+	+
FBgn0028697	RpL15	+	+	+
FBgn0031183	CG14621	+	+	+
FBgn0031187	Usp2	+	+	+
FBgn0031188	CG14613	+	-	+
FBgn0031189	CG14618	+	-	-
FBgn0031190	CG12576	+	+	+
FBgn0031191	Cp110	+	+	+
FBgn0031195	CG17600	+	+	-
FBgn0032987	CG3262	+	-	-
FBgn0032988	RpL21	+	+	+
FBgn0033000	CG40285	+	+	+
FBgn0033015	d4	+	-	-
FBgn0033032	kune-kune	+	-	+
FBgn0033033	scaf	+	+	+
FBgn0039889	Arl4	+	+	+
FBgn0039902	Zip102B	+	+	+
FBgn0039904	Hcf	+	+	+
FBgn0039907	lgs	+	+	+
FBgn0039909	ND-49	+	+	+
FBgn0039914	mav	+	+	+
FBgn0039916	Ekar	+	-	+
FBgn0039920	CG11360	+	+	+
FBgn0039924	PIP4K	+	-	+
FBgn0039928	Cals	+	+	+
FBgn0039929	CG11076	+	+	+
FBgn0039930	CG11077	+	-	+
FBgn0039936	Gyf	+	+	+
FBgn0039938	Sox102F	+	+	+
FBgn0039943	CG17168	+	+	+
FBgn0039944	CG17162	+	+	+
FBgn0039946	ATbp	+	+	+
FBgn0039955	CG41099	+	+	+
FBgn0039965	Coa7	+	+	+
FBgn0039966	Rab21	+	+	+
FBgn0039969	Fis1	+	+	+
FBgn0039977	CG17454	+	-	+
FBgn0040005	CG17883	+	+	+
FBgn0040007	RpL38	+	+	+
FBgn0040009	CG17490	+	-	+
FBgn0040010	CG17493	+	+	-
FBgn0040011	Slmap	+	-	+
FBgn0040056	CG17698	+	-	-
FBgn0040324	Ephrin	+	+	-
FBgn0046706	Haspin	+	+	+
FBgn0050441	IFT20	+	-	-
FBgn0051992	gw	+	+	+
FBgn0051998	CG31998	+	+	+
FBgn0052000	anne	+	-	+
FBgn0052016	4E-T	+	-	+
FBgn0052017	CG32017	+	+	+
FBgn0052230	ND-MLRQ	+	+	+
FBgn0052350	Vps11	+	-	+
FBgn0052850	CG32850	+	+	+
FBgn0053217	CG33217	+	+	+
FBgn0053653	Cadps	+	-	+
FBgn0058002	ND-AGGG	+	-	+
FBgn0058045	CG40045	+	-	+
FBgn0058191	CG40191	+	-	+
FBgn0063670	CG40228	+	+	+
FBgn0064225	RpL5	+	+	+
FBgn0064225	Tif-IA	+	-	+
FBgn0085432	pan	+	+	+
FBgn0085638	CG41378	+	-	+
FBgn0085736	CG40472	+	-	+
FBgn0086378	Alg-2	+	-	+
FBgn0086683	Spf45	+	+	+
FBgn0087002	Rfabg	+	+	+
FBgn0250816	AGO3	+	-	-
FBgn0259214	PMCA	+	+	+
FBgn0260008	UQCR-11	+	+	+
FBgn0260798	Gprk1	+	+	+
FBgn0260987	vtd	+	+	+
FBgn0261387	CG17528	+	+	+
FBgn0262116	RNASEK	+	+	+
FBgn0262124	uex	+	-	-
FBgn0262509	nrm	+	+	+
FBgn0263112	Mitf	+	-	-
FBgn0263977	Tim17b	+	+	+
FBgn0264607	CaMKII	+	+	+
FBgn0266848	wap	+	+	+
FBgn0267398	yeti	+	+	+
FBgn0267861	maf1	+	+	+
FBgn0267976	Tim23	+	+	-
FBgn0287183	l(3)80Fg	+	+	+
FBgn0287187	mRpS5	+	+	+
FBgn0005666	bt	-	-	-
FBgn0027279	l(1)G0196	-	+	-
FBgn0039890	ABCD	-	-	-
FBgn0039911	CG1909	-	-	+
FBgn0040028	CG17450	-	-	-
FBgn0051997	CG31997	-	-	-
FBgn0052499	Cda4	-	+	-
FBgn0052819	CG32819	-	-	-
FBgn0052857	CG32857	-	-	-
FBgn0053502	CG33502	-	-	-
FBgn0058160	CG40160	-	-	-
FBgn0285970	CG32500	-	-	-
FBgn0287182	l(3)80Fj	-	+	+
